# Supplementary material for: Genome sequence of the barred knifejaw Oplegnathus fasciatus (Temminck & Schlegel, 1844): the first chromosome-level draft genome in the family Oplegnathidae
Source: Gigascience. 2019 Feb 1;8(3):giz013. doi: 10.1093/gigascience/giz013 (PMC6423371; doi:10.1093/gigascience/giz013)
Supplement: Supplemental Files [file giz013_supplemental_files.zip]

Archive with 2 entries (2 files):
- 4new-new-supplementary materials.docx
- New manuscript-tracked changes.docx
